# Supplementary material for: Antibacterial, Antibiofilm and Anti-Virulence Activity of Biactive Fractions from Mucus Secretion of Giant African Snail Achatina fulica against Staphylococcus aureus Strains
Source: Antibiotics (Basel). 2021 Dec 17;10(12):1548. doi: 10.3390/antibiotics10121548 (PMC8698528; doi:10.3390/antibiotics10121548)
Supplement: Supplementary file 1 [file antibiotics-10-01548-s001.zip]

Archive with 1 entries (1 files):
- antibiotics-1494770sup-final.pdf
